# Supplementary material for: Models of Eucalypt phenology predict bat population flux
Source: Ecol Evol. 2016 Sep 21;6(20):7230–45. doi: 10.1002/ece3.2382 (PMC5115174; doi:10.1002/ece3.2382)
Supplement: Supplementary file 2 [file ECE3-6-7230-s002.tex]

%\documentclass[11pt, a4paper]{article}
%\usepackage{times}
%\usepackage{geometry}
%\usepackage{graphicx}
%\usepackage{fancyhdr}
%\usepackage{ragged2e}
%\usepackage{setspace}
%\usepackage{titlesec}
%\usepackage{afterpage} % places things on next page
%\usepackage[tableposition=top]{caption} % table captions above tables
%\usepackage{lscape} % allows landscape pages
%\usepackage{tabularx} % tables to page width
%\usepackage{longtable}
%\usepackage{float}
%\usepackage{array}

% page settings
%\geometry{a4paper, top=3cm, bottom=3cm, left=3cm, right=3cm} %margins
%\setlength{\parindent}{0em} %paragraph indent
%\setlength{\parskip}{1em} % space between paragraphs
%\renewcommand{\baselinestretch}{1.5} % line spacing

% figure settings
%\usepackage[belowskip=0pt,aboveskip=0pt]{caption} % removes extra space below figs
%\setlength{\intextsep}{10pt plus 2pt minus 2pt}

%\setcounter{table}{0}
%\renewcommand{\thetable}{S\arabic{table}}%
%\begin{document}
\begin{landscape}
\begin{table}[H]
	\caption{Descriptions of commonly used vegetation indices (NDVI and MSI), and four Eucalypt-specific vegetation indices (ECARR, ECBRR, EWDI1, EWDI2) from Datt (1998, 1999), which were approximated using broad spectrum reflectance bands of the MCD43A4 MODIS product.}
	\vspace{0.5cm}
\begin{tabular}{p{1.5cm} p{3.7cm} p{9cm} p{9cm}}
	Index  &  Description  &  Formula  &  Remotely sensed approximation	 \\
	\hline
	NDVI  & Normalized Difference Vegetation Index    			& $(R_{NIR} - R_{Red})/(R_{NIR} + R_{Red})$    						& (Band 2 - Band 1)/(Band 2 + Band 1)  \\
	MSI	  & Moisture Stress index                     			& $R_{1650}/R_{820}$                           						& Band 6/Band 2 \\
	ECARR & Eucalypt Chlorophyll \textit{a} reflectance ratio   & $0.0161 \times [R_{672}/(R_{550} \times R_{708})]^{0.7784}$		& $0.0161 \times [\textrm{Band2}/(\textrm{Band4} \times \textrm{Band1})]^{0.7784}$ \\
	ECBRR & Eucalypt Chlorophyll \textit{b} reflectance ratio   & $0.0337 \times (R_{672}/R_{550})^{1.8695}$						& $0.0337 \times (\textrm{Band1}/\textrm{Band4})^{1.8695}$ \\
	EWDI1 & Eucalypt Wetness Difference Index 1 				& $0.08 \times [(R_{850} - R_{2218})/(R_{850} - R_{1928})] - 0.052$	& $0.08 \times [(\textrm{Band2} - \textrm{Band7})/(\textrm{Band2} - \textrm{Band6})] -  0.052$ \\
	EWDI2 & Eucalypt Wetness Difference Index 2					& $0.045 \times [(R_{850}-R_{1788})/(R_{850}-R_{1928})] - 0.014$	& $0.045 \times [(\textrm{Band2} - \textrm{Band6})/(\textrm{Band2}-\textrm{Band7})] - 0.014 $   \\
	\hline
\end{tabular}
\end{table}
\end{landscape}
%\end{document}
