# Supplementary material for: Models of Eucalypt phenology predict bat population flux
Source: Ecol Evol. 2016 Sep 21;6(20):7230–45. doi: 10.1002/ece3.2382 (PMC5115174; doi:10.1002/ece3.2382)
Supplement: Supplementary file 3 [file ECE3-6-7230-s003.tex]

%\documentclass[11pt, a4paper]{article}
%\usepackage{times}
%\usepackage{geometry}
%\usepackage{graphicx}
%\usepackage{fancyhdr}
%\usepackage{ragged2e}
%\usepackage{setspace}
%\usepackage{titlesec}
%\usepackage{afterpage} % places things on next page
%\usepackage[tableposition=top]{caption} % table captions above tables
% \usepackage{lscape} % allows landscape pages
% \usepackage{tabularx} % tables to page width
% \usepackage{longtable}

% page settings
%\geometry{a4paper, top=3cm, bottom=3cm, left=3cm, right=3cm} %margins
%\setlength{\parindent}{0em} %paragraph indent
%\setlength{\parskip}{1em} % space between paragraphs
%\renewcommand{\baselinestretch}{1.5} % line spacing

% figure settings
%\usepackage[belowskip=0pt,aboveskip=0pt]{caption} % removes extra space below figs
%\setlength{\intextsep}{10pt plus 2pt minus 2pt}

% reset the counter for tables and figures to include 'S'
%\setcounter{table}{1}
%\renewcommand{\thetable}{S\arabic{table}}%

%\begin{document}
\begin{landscape}
\begin{longtable}{lll}

	\caption{Descriptions of commonly used vegetation indices (NDVI and MSI), and four Eucalypt-specific vegetation indices (ECARR, ECBRR, EWDI1, EWDI2) from Datt (1998, 1999), which were approximated using broad spectrum reflectance bands of the MCD43A4 MODIS product.}
	\vspace{0.5cm}

		\cr Name & Description & Formula \\
		\hline
		ECARR	&	Eucalypt chlorophyll \textit{a} reflectance ratio	&	$	0.0161 \times [\textrm{Band2}/(\textrm{Band4} \times \textrm{Band1})]^{0.7784}$\\
		ECARR\_3mo	&	Change in ECARR over 3 months	&	$	\textrm{ECARR}_t - \textrm{ECARR}_{t-3months}	$ \\
		ECARR\_6mo	&	Change in ECARR over 6 months	&	$	\textrm{ECARR}_t - \textrm{ECARR}_{t-6months}	$ \\
		ECARR\_9mo	&	Change in ECARR over 9 months	&	$	\textrm{ECARR}_t - \textrm{ECARR}_{t-9months}	$ \\
		ECARR\_12mo	&	Change in ECARR over 12 months	&	$	\textrm{ECARR}_t - \textrm{ECARR}_{t-12months}	$ \\
		ECARR\_15mo	&	Change in ECARR over 15 months	&	$   \textrm{ECARR}_t - \textrm{ECARR}_{t-15months}	$ \\
		ECARR\_18mo	&	Change in ECARR over 18 months	&	$	\textrm{ECARR}_t - \textrm{ECARR}_{t-18months}	$ \\
		ECBRR	&	Eucalypt chlorophyll \textit{b} reflectance ratio	&	$	0.0337 \times (\textrm{Band1}/\textrm{Band4})^{1.8695}	$ \\
		ECBRR\_3mo	&	Change in ECBRR over 3 months	&	$	\textrm{ECBRR}_t - \textrm{ECBRR}_{t-3months}	$ \\
		ECBRR\_6mo	&	Change in ECBRR over 6 months	&	$	\textrm{ECBRR}_t - \textrm{ECBRR}_{t-6months}	$ \\
		ECBRR\_9mo	&	Change in ECBRR over 9 months	&	$	\textrm{ECBRR}_t - \textrm{ECBRR}_{t-9months}	$ \\
		ECBRR\_12mo	&	Change in ECBRR over 12 months	&	$	\textrm{ECBRR}_t - \textrm{ECBRR}_{t-12months}	$ \\
		ECBRR\_15mo	&	Change in ECBRR over 15 months	&	$	\textrm{ECBRR}_t - \textrm{ECBRR}_{t-15months}	$ \\
		ECBRR\_18mo	&	Change in ECBRR over 18 months	&	$	\textrm{ECBRR}_t - \textrm{ECBRR}_{t-18months}	$ \\
		EWDI1	&	Eucalypt wetness difference index 1	&	$	0.08 \times [(\textrm{Band2} - \textrm{Band7})/(\textrm{Band2} - \textrm{Band6})] -  0.052	$ \\
		EWDI1\_3mo	&	Change in EWDI1 over 3 months	&	$	\textrm{EWDI1}_t - \textrm{EWDI1}_{t-3months} $ \\
		EWDI1\_6mo	&	Change in EWDI1 over 6 months	&	$	\textrm{EWDI1}_t - \textrm{EWDI1}_{t-6months}	$ \\
		EWDI1\_9mo	&	Change in EWDI1 over 9 months	&	$	\textrm{EWDI1}_t - \textrm{EWDI1}_{t-9months} $ \\
		EWDI1\_12mo	&	Change in EWDI1 over 12 months	&	$	\textrm{EWDI1}_t - \textrm{EWDI1}_{t-12months} $ \\
		EWDI1\_15mo	&	Change in EWDI1 over 15 months	&	$	\textrm{EWDI1}_t - \textrm{EWDI1}_{t-15months} $ \\
		EWDI1\_18mo	&	Change in EWDI1 over 18 months	&	$	\textrm{EWDI1}_t - \textrm{EWDI1}_{t-18months} $ \\
		EWDI2	&	Eucalypt wetness difference index 2	&	$	0.045 \times [(\textrm{Band2} - \textrm{Band6})/(\textrm{Band2}-\textrm{Band7})] - 0.014 $\\
		EWDI2\_3mo	&	Change in EWDI2 over 3 months	&	$	\textrm{EWDI2}_t - \textrm{EWDI2}_{t-3months} $ \\
		EWDI2\_6mo	&	Change in EWDI2 over 6 months	&	$	\textrm{EWDI2}_t - \textrm{EWDI2}_{t-6months} $ \\
		EWDI2\_9mo	&	Change in EWDI2 over 9 months	&	$	\textrm{EWDI2}_t - \textrm{EWDI2}_{t-9months} $ \\
		EWDI2\_12mo	&	Change in EWDI2 over 12 months	&	$	\textrm{EWDI2}_t - \textrm{EWDI2}_{t-12months} $ \\
		EWDI2\_15mo	&	Change in EWDI2 over 15 months	&	$	\textrm{EWDI2}_t - \textrm{EWDI2}_{t-15months} $ \\
		EWDI2\_18mo	&	Change in EWDI2 over 18 months	&	$	\textrm{EWDI2}_t - \textrm{EWDI2}_{t-18months} $ \\
		NDVI	&	Normalized difference vegetation index	&	$	(\textrm{Band2} - \textrm{Band1})/(\textrm{Band2} + \textrm{Band1}) $ \\
		NDVI\_3mo	&	Change in NDVI over 3 months	&	$	\textrm{NDVI}_t - \textrm{NDVI}_{t-3months} $ \\
		NDVI\_6mo	&	Change in NDVI over 6 months	&	$	\textrm{NDVI}_t - \textrm{NDVI}_{t-6months} $ \\
		NDVI\_9mo	&	Change in NDVI over 9 months	&	$	\textrm{NDVI}_t - \textrm{NDVI}_{t-9months} $ \\
		NDVI\_12mo	&	Change in NDVI over 12 months	&	$	\textrm{NDVI}_t - \textrm{NDVI}_{t-12months} $ \\
		NDVI\_15mo	&	Change in NDVI over 15 months	&	$	\textrm{NDVI}_t - \textrm{NDVI}_{t-15months} $ \\
		NDVI\_18mo	&	Change in NDVI over 18 months	&	$	\textrm{NDVI}_t - \textrm{NDVI}_{t-18months} $ \\
		MSI	&	Moisture stress index	&	Band 6/Band 2 \\
		MSI\_3mo	&	Change in MSI over 3 months	    &	$	\textrm{MSI}_t - \textrm{MSI}_{t-3months} $ \\
		MSI\_6mo	&	Change in MSI over 6 months	    &	$	\textrm{MSI}_t - \textrm{MSI}_{t-6months} $ \\
		MSI\_9mo	&	Change in MSI over 9 months	    &	$	\textrm{MSI}_t - \textrm{MSI}_{t-9months} $ \\
		MSI\_12mo	&	Change in MSI over 12 months	&	$	\textrm{MSI}_t - \textrm{MSI}_{t-12months} $ \\
		MSI\_15mo	&	Change in MSI over 15 months	&	$	\textrm{MSI}_t - \textrm{MSI}_{t-15months} $ \\
		MSI\_18mo	&	Change in MSI over 18 months	&	$	\textrm{MSI}_t - \textrm{MSI}_{t-18months} $ \\
		ANOMtmn\_1mo	&	Cumulative minimum temperature anomoly over preceding month	&  \\
		ANOMtmn\_3mo	&	Cumulative minimum temperature anomoly over preceding 3 months	&  \\
		ANOMtmn\_6mo	&	Cumulative minimum temperature anomoly over preceding 6 months	&  \\
		ANOMtmn\_9mo	&	Cumulative minimum temperature anomoly over preceding 9 months	&  \\
		ANOMtmn\_12mo	&	Cumulative minimum temperature anomoly over preceding 12 months	&  \\
		ANOMtmn\_15mo	&	Cumulative minimum temperature anomoly over preceding 15 months	&  \\
		ANOMtmn\_18mo	&	Cumulative minimum temperature anomoly over preceding 18 months	&  \\
		ANOMtmx\_1mo	&	Cumulative maximum temperature anomoly over preceding month	&  \\
		ANOMtmx\_3mo	&	Cumulative maximum temperature anomoly over preceding 3 months	&  \\
		ANOMtmx\_6mo	&	Cumulative maximum temperature anomoly over preceding 6 months	&  \\
		ANOMtmx\_9mo	&	Cumulative maximum temperature anomoly over preceding 9 months	&  \\
		ANOMtmx\_12mo	&	Cumulative maximum temperature anomoly over preceding 12 months	&  \\
		ANOMtmx\_15mo	&	Cumulative maximum temperature anomoly over preceding 15 months	&  \\
		ANOMtmx\_18mo	&	Cumulative maximum temperature anomoly over preceding 18 months	&  \\
		AVGtmn\_1mo	&	Average minimum temperature of preceding month	&  \\
		AVGtmn\_1mo\_3mo	&	Change in AVGtmn over 3 months	&	$	\textrm{AVG\_tmn}_t - \textrm{AVG\_tmn}_{t-3months} $ \\
		AVGtmn\_1mo\_6mo	&	Change in AVGtmn over 6 months	&	$	\textrm{AVG\_tmn}_t - \textrm{AVG\_tmn}_{t-6months} $ \\
		AVGtmn\_1mo\_9mo	&	Change in AVGtmn over 9 months	&	$	\textrm{AVG\_tmn}_t - \textrm{AVG\_tmn}_{t-9months} $ \\
		AVGtmn\_1mo\_12mo	&	Change in AVGtmn over 12 months	&	$	\textrm{AVG\_tmn}_t - \textrm{AVG\_tmn}_{t-12months} $ \\
		AVGtmn\_1mo\_15mo	&	Change in AVGtmn over 15 months	&	$	\textrm{AVG\_tmn}_t - \textrm{AVG\_tmn}_{t-15months} $ \\
		AVGtmn\_1mo\_18mo	&	Change in AVGtmn over 18 months	&	$	\textrm{AVG\_tmn}_t - \textrm{AVG\_tmn}_{t-18months} $ \\
		AVGtmx\_1mo	&	Average maximum temperature of preceding month	& \\
		AVGtmx\_1mo\_3mo	&	Change in AVGtmx over 3 months	&	$	\textrm{AVG\_tmx}_t - \textrm{AVG\_tmx}_{t-3months} $ \\
		AVGtmx\_1mo\_6mo	&	Change in AVGtmx over 6 months	&	$	\textrm{AVG\_tmx}_t - \textrm{AVG\_tmx}_{t-6months} $ \\
		AVGtmx\_1mo\_9mo	&	Change in AVGtmx over 9 months	&	$	\textrm{AVG\_tmx}_t - \textrm{AVG\_tmx}_{t-9months} $ \\
		AVGtmx\_1mo\_12mo	&	Change in AVGtmx over 12 months	&	$	\textrm{AVG\_tmx}_t - \textrm{AVG\_tmx}_{t-12months} $ \\
		AVGtmx\_1mo\_15mo	&	Change in AVGtmx over 15 months	&	$	\textrm{AVG\_tmx}_t - \textrm{AVG\_tmx}_{t-15months} $ \\
		AVGtmx\_1mo\_18mo	&	Change in AVGtmx over 18 months	&	$	\textrm{AVG\_tmx}_t - \textrm{AVG\_tmx}_{t-18months} $ \\
		PREC\_1mo	&	Cumulative precipitation of the preceding month	& \\
		PREC\_3mo	&	Cumulative precipitation of the preceding 3 months	& \\
		PREC\_6mo	&	Cumulative precipitation of the preceding 6 months	& \\
		PREC\_9mo	&	Cumulative precipitation of the preceding 9 months	& \\
		PREC\_12mo	&	Cumulative precipitation of the preceding 12 months	& \\
		PREC\_15mo	&	Cumulative precipitation of the preceding 15 months	& \\
		PREC\_18mo	&	Cumulative precipitation of the preceding 18 months	& \\
		PREC\_1mo\_3mo	&	Change in PREC\_1mo over 3 months	&	$	\textrm{PREC\_1mo}_t - \textrm{PREC\_1mo}_{t-3months} $ \\
		PREC\_1mo\_6mo	&	Change in PREC\_1mo over 6 months	&	$	\textrm{PREC\_1mo}_t - \textrm{PREC\_1mo}_{t-6months} $ \\
		PREC\_1mo\_9mo	&	Change in PREC\_1mo over 9 months	&	$	\textrm{PREC\_1mo}_t - \textrm{PREC\_1mo}_{t-9months} $ \\
		PREC\_1mo\_12mo	&	Change in PREC\_1mo over 12 months	&	$	\textrm{PREC\_1mo}_t - \textrm{PREC\_1mo}_{t-12months} $ \\
		PREC\_1mo\_15mo	&	Change in PREC\_1mo over 15 months	&	$	\textrm{PREC\_1mo}_t - \textrm{PREC\_1mo}_{t-15months} $ \\
		PREC\_1mo\_18mo	&	Change in PREC\_1mo over 18 months	&	$	\textrm{PREC\_1mo}_t - \textrm{PREC\_1mo}_{t-18months} $ \\
		\hline
\end{longtable}
\end{landscape}
%\end{document}
